# Supplementary material for: Serum microRNA Levels as a Biomarker for Diagnosing Non-Alcoholic Fatty Liver Disease in Chinese Colorectal Polyp Patients
Source: Int J Mol Sci. 2023 May 22;24(10):9084. doi: 10.3390/ijms24109084 (PMC10218925; doi:10.3390/ijms24109084)
Supplement: Supplementary file 1 [file ijms-24-09084-s001.zip]

Archive with 2 entries (2 files):
- supplementary file 1.xlsx
- supplementary file 2.xlsx
