# Supplementary material for: Serum microRNA Levels as a Biomarker for Diagnosing Non-Alcoholic Fatty Liver Disease in Chinese Colorectal Polyp Patients
Source: Int J Mol Sci. 2023 May 22;24(10):9084. doi: 10.3390/ijms24109084 (PMC10218925; doi:10.3390/ijms24109084)
Supplement: Supplementary file 1 [file ijms-24-09084-s001.zip › supplementary file 1.xlsx]

## Sheet: NAFLD metadata
Patient	Type of polyp	Imaging US/CT Report	Imaging US/CT Liver Findings	Triglycerides	Cholesterol, Total	Cholesterol, HDL	Cholesterol, LDL Calc	Glucose, Fasting	Aspartate Aminotransferase	Alanine Aminotransferase
P-C200604A	HP	Liver is normal in size and contour. Liver parenchymal echogenicity is markedly increased and attenuating, compatible with fatty infiltration. No focal mass lesion is seen. Intrahepatic ducts and common duct are not dilated. No gallstone is seen. Portal vein is patent and shows normal hepatopetal flow. Spleen is not enlarged. Pancreas is normal. The right and left kidney measure 10.2 cm and 10.5 …	Marked fatty change of liver	5.04 mmol/L	5.52 mmol/L	0.88 mmol/L	1.9151 mmol/L	23.4 mmol/L	51 U/L	85 U/L
P-C200421B	HP	Liver is normal in size and contour. The parenchymal echogenicity is slightly increased, suggestive of mild fatty change. Multiple liver cysts are noted. The larger cysts measure 3.2 x 3.8 x 3cm with septation in segment VIII and 1.9 x 2.2 x 2.4cm with septations in segment III of liver. Intrahepatic ducts and common duct are not dilated. No gallstone detected. Portal vein is patent with normal h…	mild fatty change						58 U/L	122 U/L
P-C200511A	Mixed	US Hepatobiliary System The ultrasound transmission beam is greatly attenuated by the liver, making examination suboptimal. Liver is slightly increased in size (~16.5cm at right MCL) and grossly increased in echogenicity in keeping with fatty change. Tiny lesions can be obscured in the background of fatty liver, especially at the posterior part of the liver. No suspicious focal liver mass in the …	Gross fatty liver.	1.85 mmol/L	3.92 mmol/L	0.88 mmol/L	2.1875 mmol/L		18 U/L	28 U/L
P-C210202B	HP	The liver is normal in size and shows mild generalized increase in parenchymal echogenicity with smooth outline. No intrahepatic space occupying lesion is noted. The biliary ducts are not dilated. Portal vein is patent with normal hepatopetal flow. The pancreas is obscured by bowel gas. Spleen and kidneys are normal. Impression: Mild fatty liver.	Mild fatty liver						34 U/L	47 U/L
P-C200922a	Mixed	Liver echogenicity is increased with poor penetration compatible with fatty change. No focal lesion is noted. Gallbladder is well distended, no focal lesion is noted. Intrahepatic bile ducts are not dilated. Pancreas & aorta obscured by bowel gas. Right kidney measured 10.2cm and the left kidney measured 9.9cm. Both kidneys are normal in echogenicity. No stones or hydronephrosis. 5.2cm left renal…	Liver echogenicity is increased with poor penetration compatible with fatty change.						28 U/L	76 U/L
P-C200924D	Mixed	The liver is normal in size and outline but slightly increased in echogenicity, compatible with fatty infiltration. Several cysts measuring up to 1cm in diameter are noted in both lobes. No other hepatic mass noted. Gallbladder is not seen, in consistent with history of cholecystectomy. Biliary tree is not dilated. Portal vein is patent with normal flow direction. Spleen is not enlarged. Both kid…	slightly increased in echogenicity, compatible with fatty infiltration.						34 U/L	47 U/L
P-C200928B	Others	The liver is normal in size. There is increased echogenicity noted, suggestive of fatty infiltration. No focal hepatic mass lesion is detected. The main portal vein is patent with normal direction of flow. The intrahepatic ducts are not dilated. The proximal CBD is not dilated with pneumobilia noted, probably related to recent ERCP examination. The proper assessment of stone is impaired. Stones a…	There is increased echogenicity noted, suggestive of fatty infiltration.	2.67 mmol/L	6.24 mmol/L	1.09 mmol/L	3.9196 mmol/L		26 U/L	42 U/L
P-C201012D	TA	The liver is normal in size and mild increased in echogenicity. Tiny hypoechoic nodules with geographical border and non-displaced internal vascularity are seen in gallbladder fossa and segment 4 , can represent focal fatty sparing. No intrahepatic space occupying lesion is noted. The biliary ducts are not dilated. The gallbladder is unremarkable. No gallstone is seen. Portal vein is patent with …	Fatty liver. The liver is normal in size and mild increased in echogenicity. Tiny hypoechoic nodules with geographical border and non-displaced internal vascularity are seen in gallbladder fossa and segment 4 , can represent focal fatty sparing.	0.61 mmol/L	4.09 mmol/L	1.39 mmol/L	2.4189 mmol/L	5.5 mmol/L	29 U/L	38 U/L
P-C201022E	Others	The ultrasound transmission beam is greatly attenuated by the liver, making examination suboptimal. CT would be a better imaging modality in this patient. Liver is normal in size. The parenchymal echogenicity is grossly increased consistent with fatty change. The known hypoechoic lesion in segment III and segment V measure 1.1 x 1.1cm and 1.3 x 1.4cm in size respectively. Another hypoechoic area …	Gross fatty liver.						29 U/L	54 U/L
P-C201102A	Others	Liver is normal in size. Mildly increased in parenchymal echogenicity is noted. No definite focal mass lesion is noted. Intrahepatic ducts and common duct are not dilated. Two small gallstones (<5mm) are seen. Portal vein is patent with normal hepatopetal flow. Spleen is not enlarged. Pancreas is obscured. Both kidneys are normal in size. No hydronephrosis is noted. IMPRESSION: Mild fatty change …	Mild fatty change of liver	0.57 mmol/L	3.29 mmol/L	0.98 mmol/L	2.0473 mmol/L	4.8 mmol/L	33 U/L	61 U/L
P-C210209B	HP	The liver is normal in size and mildly increased in parenchymal echogenicity with no focal lesion seen. The intrahepatic ducts and common duct are not dilated. The portal vein is patent with normal flow direction. The hepatic veins are patent. The gallbladder is normal with no stone seen inside. The pancreatic head, neck and body appear normal while the tail is obscured. The spleen is not enlarge…	Mild fatty liver changes.						29 U/L	33 U/L
P-C210302A	TA	Liver is normal in size & the outline is smooth. Parenchymal echotexture is mildly increased, suggestive of mildly fatty liver. No focal hepatic mass is seen. The IHD and common duct are not dilated. The main portal vein is patent with normal flow direction. The gall bladder is unremarkable with no stone seen. The spleen and both kidneys are unremarkable. The pancreatic head and body are normal. …	Mild fatty liver.	1.49 mmol/L	6 mmol/L	1.4 mmol/L	3.9227 mmol/L	4.6 mmol/L	35 U/L	39 U/L
Sept174	TA	There is mild generalized increase in hepatic echogenicity suggestive of fatty liver. Liver shows coarsened echo texture suggestive of parenchymal disease. Liver measures 11.8cm at mid clavicular line and is normal in size. No focal hepatic lesion is seen. Portal vein is patent and shows normal direction of flow. Intrahepatic ducts are not dilated. Common duct measures 0.51cm and is not dilated. …	Mild fatty liver.	1.27 mmol/L	4.43 mmol/L	1.27 mmol/L	2.5827 mmol/L	5.21 mmol/L		33 U/L
Sept203	TA	Liver is normal in size with smooth outline. The liver parenchyma is slightly increased in echogenicity suggestive of fatty change. No focal mass lesion is detected. Portal vein is patent and normal flow direction is noted. Gallbladder is absent. The common duct is not dilated and measures 0.6cm in width. The spleen is not enlarged. The pancreatic head and body appears normal with no mass lesion …	Mild fatty change in liver.	1.79 mmol/L	3.83 mmol/L	0.69 mmol/L	2.3151 mmol/L		51 U/L	27 U/L
Sept502	TA	Liver is normal in size and outline. Liver parenchymal echogenicity is increased, in keeping with fatty infiltration. No focal lesion is noted. Intrahepatic ducts and common duct are not dilated. Gallbladder is unremarkable and no stone seen. Portal vein is patent with normal hepatopetal flow. Spleen is not enlarged. Pancreas is obscured. Both kidneys are normal in size. No hydronephrosis is note…	Liver parenchymal echogenicity is increased, in keeping with fatty infiltration.	2.131 mmol/L	7.38 mmol/L	2.03 mmol/L	4.3814 mmol/L			24 U/L
Sept556	TA	Liver echogenicity is mildly raised due to fatty infiltration. No mass lesion seen. Biliary tract is not dilated. Portal vein is patent. No gallstone seen. Pancreas, spleen and kidneys are unremarkable. Urinary bladder has no mass lesion. Uterus and ovaries are not seen, can be atrophied. No ascites seen. IMPRESSION: Fatty liver.	Fatty liver.	1.8 mmol/L	5.2 mmol/L	1.1 mmol/L	3.2818 mmol/L	8.1 mmol/L		34 U/L
Sept563	TA	Liver is normal in size. The parenchymal echogenicity is slightly coarsened and echogenic, suggestive of mild parenchymal and fatty change. A 0.6cm cyst is detected at segment VI of liver. Intrahepatic ducts and common duct are not dilated. Several gallbladder polyps up to ~0.3cm are seen. No gallstone noted. Portal vein is patent and shows normal hepatopetal flow. Spleen is not enlarged. Pancrea…	Fatty liver.	0.67 mmol/L	4.47 mmol/L	1.85 mmol/L	2.3155 mmol/L	4.69 mmol/L	38 U/L	54 U/L
Sept564	TA	The liver is normal in size with generalized increased in echogenicity, suggesting fatty change. No focal lesion is noted. The main portal vein is patent with normal flow direction. The biliary system is not dilated. Gallbladder is normal & no gallstone is noted. The spleen is not enlarged. The pancreatic head and body are unremarkable, tail is obscured. No enlarged upper para-aortic lymph node i…	The liver is normal in size with generalized increased in echogenicity, suggesting fatty change.	3.012 mmol/L	4.887 mmol/L	0.684 mmol/L	2.8339 mmol/L	13.09 mmol/L	61 U/L	115 U/L
Sept579	TA	Liver has mild generalized increase in echogenicity, consistent with mild fatty changes. It is normal in size. No dilated intrahepatic duct or liver mass. Pancreatic head is normal. Pancreatic body and tail are obscured. Spleen is not enlarged. Gall bladder is normal. Common duct measures 3.7mm diameter. Right and left kidneys measure 9.3cm and 10.2cm respectively. Corticomedullary differentiatio…	mild fatty changes of liver.	1.49 mmol/L	4.41 mmol/L	1.08 mmol/L	2.6434 mmol/L	8.6 mmol/L	32 U/L	40 U/L
Sept691	TA	Liver is normal in size. The parenchymal echogenicity is increased, in keeping with fatty change. No definite focal mass lesion is noted. Intrahepatic ducts and common duct are not dilated. No gallstone detected. Portal vein is patent with normal hepatopetal flow. Spleen is not enlarged. Pancreas is obscured. Both kidneys are normal in size. A 0.8cm cyst is noted in lower pole of right kidney. No…	The parenchymal echogenicity is increased, in keeping with fatty change.	4.17 mmol/L	4.24 mmol/L	0.96 mmol/L	1.3583 mmol/L	11.5 mmol/L	55 U/L	78 U/L
Sept714	TA	Fatty liver is evident. Isodense lesions with peripheral nodular arterial enhancement and centripetal fill-in at portovenous and delayed phases is noted at segment VIII, measuring 1.4x1.6cm (SE 4 Im 12,44) and at subcapsular caudate lobe measuring 1.8x1.5cm (SE 4 Im 14,45). Imaging features are suggestive of haemangiomas. There is no significant interval change. No other focal mass is detected ot…	The parenchymal echogenicity is increased, in keeping with fatty change.	2.77 mmol/L	5.33 mmol/L	1.84 mmol/L	2.2135 mmol/L		29 U/L	28 U/L
Sept750	TA	Liver is prominent in size(~17.5cm at mid-clavicular line), with generalized increased in hepatic parenchymal echogenicity, suggesting fatty hepatic infiltration. Two liver cysts seen in left lobe, measuring 1.8cm and 1.2cm across. A few hypoechoic lesions are seen adjacent to gallbladder, could represent fatty sparings. The intrahepatic ducts and proximal common duct are not dilated, lower end o…	Enlarged fatty liver.	6.31 mmol/L	3.48 mmol/L	0.54 mmol/L	1.3068 mmol/L	8.2 mmol/L	49 U/L	58 U/L
Sept764	TA	Liver is slightly prominent in size, measuring up to 14.3cm long over right mid-clavicular line. Parenchymal echogenicity is increased, compatible with fatty infiltration. A 1.4 x 1.0cm hypoechoic area is noted near the gallbladder, probably focal fatty sparing. The intrahepatic ducts and common duct are not dilated. Portal vein is patent with normal hepatopetal flow. Gallbladder appears normal w…	Fatty liver.	2.06 mmol/L	4.51 mmol/L	0.92 mmol/L	2.6407 mmol/L	8.5 mmol/L	25 U/L	30 U/L
Sept765	TA	Liver is enlarged and shows marked increase in parenchymal echogenicity with very poor through transmission compatible with severe fatty infiltration. No gross hepatic mass is sen. no dilated biliary duct is detected. Portal vein shows hepatopetal flow. Gallbladder appears normal. Spleen is enlarged and measures up to 15 cm in length. Pancreas is obscured by bowel gas. Both kidneys appear unremar…	Hepatosplenomegaly with severe fatty infiltration of liver.	2.26 mmol/L	3.66 mmol/L	0.96 mmol/L	1.6585 mmol/L	7.5 mmol/L	26 U/L	31 U/L
Sept777	TA	Liver is enlarged up to 18.6 cm in length. Liver parenchymal echogenicity is markedly increased. No obvious hepatic lesion is seen. Intrahepatic and common duct are not dilated. Portal vein is patent with normal flow direction. A 0.3 cm gallbladder polyp is noted. Spleen is not enlarged. Pancreas is obscured by bowel gas. Both kidneys are normal in size and renal parenchymal echogenicity. A 4.9 c…	Hepatomegaly and fatty liver.	2.09 mmol/L	3.98 mmol/L	1.12 mmol/L	1.91 mmol/L	10.65 mmol/L		59 U/L
Sept870	TA	Liver is prominent in size. Liver parenchymal echogenicity is increased, compatible with fatty infiltration. The known gas containing liver abscess in segment VIII now measures 7.6 x 5.5 x 6.7 cm in size. A 2 x 1.6 cm simple cyst is also noted. Intrahepatic ducts and common duct are not dilated. Multiple gallstones are present. Portal vein is patent and shows normal hepatopetal flow. Spleen is mi…	The parenchymal echogenicity is generally increased, consistent with fatty change.	2.1 mmol/L	3.81 mmol/L	0.62 mmol/L	2.2223 mmol/L	7.8 mmol/L	29 U/L	39 U/L
Sept876	TA	Both kidneys are normal in sizes and echogenicities. Right and left kidneys measure 10.7cm and 12.1cm respectively. Cortico-medullary differentiation is normal. No renal stone or hydronephrosis is detected. Bilateral upper ureters are not dilated. Mid and lower ureters are obscured by bowel gas. Bladder is smooth in outline. No gross intravesical lesion is detected. Fatty liver is incidentally fo…	Fatty liver						26 U/L	32 U/L
Sept932	TA	The liver has very low attenuation, consistent with fatty infiltration. Multiple small hypodense lesions are noted in both lobes of the liver, suggestive of cysts. The biliary tree is not dilated. The gallbladder, pancreas, spleen and both adrenal glands are normal. There are no enlarged lymph nodes in the abdomen and pelvis. There is no ascites. There are no nodular lesions in the visualized lun…	Severe fatty liver,one liver cyst at the left lobe ( 1.3cm x 1.0cm)	2.7 mmol/L	6.3 mmol/L	1.3 mmol/L	3.8 mmol/L		68 U/L	89 U/L
Sept949	TA	Liver is normal in size and contour. Liver parenchymal echogenicity is homogeneous but increased, compatible with fatty infiltration. No focal mass lesion is seen. Intrahepatic ducts and common duct are not dilated. Gallbladder is normal. No gallstone is seen. Portal vein is patent and shows normal hepatopetal flow. Spleen is not enlarged. Pancreatic head and body are unremarkable, tail is obscur…	Liver parenchymal echogenicity is homogeneous but increased, compatible with fatty infiltration.	1.95 mmol/L	5.09 mmol/L	0.87 mmol/L	1.8616 mmol/L	8.1 mmol/L	24 U/L	30 U/L
Sept955	TA	The liver is normal in size and outline but grossly increased in parenchymal echogenicity, compatible with fatty infiltration. No focal hepatic lesion is detected. Gallbladder is contracted with stones inside. Common duct measures up to 0.7cm in diameter. Portal vein is patent with normal flow direction. Pancreas is unremarkable. Spleen is not enlarged. Both kidneys are normal in size and echogen…	Fatty liver.						28 U/L	76 U/L
Sept1099	TA	Liver is normal in size. The parenchymal echogenicity is grossly increased consistent with fatty changes. No obvious focal mass lesion is seen. Biliary tree is not dilated. The common bile duct is not dilated. Gallbladder is unremarkable. No gallstone seen. Portal vein is patent with normal flow direction. Spleen is not enlarged. Pancreas is obscured by bowel gas. Both kidneys are normal in size.…	Fatty liver.						59 U/L	74 U/L
SEPT #80	TA	Liver size is normal. Hepatic outline is smooth. Hepatic parenchymal echogenicity is diffusely increased, suggestive with fatty infiltration. No focal hepatic mass seen. Intrahepatic ducts and common duct (0.3cm) are not dilated. A 0.4cm tiny echogenic focus is noted adherent to the gallbladder wall, probably gallbladder polyp. Pancreas is partially obscured by bowel. Spleen is not enlarged. Both…	Hepatic parenchymal echogenicity is diffusely increased, suggestive with fatty infiltration.	2.16 mmol/L	2.99 mmol/L	0.85 mmol/L	1.1446 mmol/L		52 U/L	75 U/L
SEPT #70	TA	Liver is normal in size and smooth in outline. Liver echogenicity is diffusely increased, suggestive of fatty liver. No focal liver mass is seen. Biliary tree is not dilated. Mobile gallstones and gallbladder wall adenomyomatosis are noted. The portal vein is patent with normal flow direction. Spleen is not enlarged. The pancreatic head and body are normal. Tail is obscured. Kidneys appear normal…	Liver echogenicity is diffusely increased, suggestive of fatty liver.						47 U/L	65 U/L
SEPT #17	TA	Liver is normal in size. The parenchymal echogenicity is increased, in keeping with fatty change. No definite focal mass lesion is noted. Intrahepatic ducts and common duct are not dilated. No gallstone detected. Portal vein is patent with normal hepatopetal flow. Spleen is not enlarged. Pancreas is obscured. Both kidneys are normal in size. Impression: - Fatty liver.	Fatty liver.	1.54 mmol/L	3.56 mmol/L	1.35 mmol/L	1.5003 mmol/L		22 U/L	24 U/L
SEPT #74	HP	Liver is enlarged with homogeneously increased echogenicity, obscuring details, consistent with fatty change. No focal liver mass or dilated intra-hepatic duct. Common duct measures 4.2mm diameter. Pancreas and spleen are normal. Gall bladder is normal, no stone is seen. Impression : - Fatty liver.	Fatty liver.	0.72 mmol/L	4.12 mmol/L	1.47 mmol/L	2.3182 mmol/L	7.3 mmol/L	20 U/L	14 U/L
SEPT #26	Mixed	Liver parenchymal echogenicity is increased, suggestive of fatty change of liver. Several simple liver cysts are present. Intrahepatic ducts are not dilated. CBD measures 8mm, within normal limits for age. No gallstone detected. Tiny echogenic foci some with comet tail artefact are seen in the gallbladder wall, likely cholesterol deposits. Suspected gallstone. Portal vein is patent with normal he…	Liver parenchymal echogenicity is increased, suggestive of fatty change of liver.	3.11 mmol/L	5.88 mmol/L	1.19 mmol/L	1.862 mmol/L	6.8 mmol/L	34 U/L	42 U/L
SEPT #34	TA	The liver is normal in size and increased in echogenicity. Hypoechoic areas suggestive of focal sparing are noted at gallbladder fossa. No focal hepatic mass lesion is detected. The main portal vein is patent with normal direction of flow. The intrahepatic ducts and proximal CBD are not dilated. An ~1.1cm echogenicity with posterior shadowing is noted at neck of gallbladder, ? impacted stone. Slu…	Fatty liver.	1.75 mmol/L	5.4 mmol/L	1.31 mmol/L	3.2835 mmol/L	7.5 mmol/L	27 U/L	36 U/L
SEPT #82	HP	Liver is normal in size. The parenchymal echogenicity is mildly increased suggestive of fatty infiltration. A 1.7 cm cyst with internal septation is seen at subcapsular region of hepatic segment VII. Static 0.3 cm calcified granuloma in right hepatic lobe. The biliary ducts are not dilated. Tiny gallbladder polyps up to 0.3 cm are again seen. No definite gallstone detected. Portal vein is patent …	Mild fatty liver with hepatic cyst and static calcified granuloma	0.62 mmol/L	4.15 mmol/L	0.87 mmol/L	2.9943 mmol/L	4.9 mmol/L	29 U/L	38 U/L

## Sheet: qPCR result
Patient	Age	Gender	Disease group	miR16	miR18a	miR21-5p	miR25-3p	miR-92a-3p		miR-18a/miR-16	miR-25-3p/miR-16	miR-18a/miR-21-5p	miR-18/miR-92a-3p
P-C200604A	64	M	Fatty Liver & Obesity/Overweight & Diabetes	23.3003	32.2301	28.0987	26.4256	23.651		8.92982	3.12534	4.1314	8.5791
P-C200421B	61	F	Fatty liver	27.056	36.321	31.4615	27.9935	26.2805		9.265	0.9375	4.8595	10.0405
P-C200511A	66	F	Fatty Liver & Obesity/Overweight & Diabetes	27.2635	36.6125	31.1125	31.287	28.2815		9.349	4.0235	5.5	8.331
P-C200922a	74	F	Fatty Liver & Obesity/Overweight & Diabetes	29.0225	35.3763	29.9809	32.5815	26.496		6.35379	3.55899	5.39539	8.88026
P-C200924D	69	F	Fatty Liver & Obesity/Overweight	22.2537	31.1022	26.7448	25.3969	20.714		8.84851	3.1432	4.35744	10.3882
P-C200928B	63	F	Fatty liver	23.3952	31.3938	27.0726	26.2646	21.982		7.99863	2.86944	4.32124	9.4118
P-C201012D	64	F	Fatty Liver & Obesity/Overweight	23.2539	32.0036	26.5535	26.3971	21.229		8.74975	3.14324	5.45012	10.7746
P-C201022E	57	M	Fatty liver	31.2996	21.6344	25.7089	24.4997	19.382		-9.66514	-6.79984	-4.07448	2.25243
P-C201102A	61	M	Fatty Liver & Obesity/Overweight	26.7375	33.082	27.7645	29.9152	24.666		6.34456	3.17772	5.31753	8.41604
P-C210202B	57	M	Fatty liver	20.0295	28.223	24.6485	21.963	18.7495		8.1935	1.9335	3.5745	9.4735
P-C210209B	60	M	Fatty liver	25.8556	31.4843	26.422	29.6376	25.15		5.62869	3.78201	5.06221	6.33426
P-C210302A	57	F	Fatty liver	24.1594	32.3777	27.5333	28.0339	23.502		8.21823	3.87451	4.84433	8.87567
Sept1099	55	F	Fatty Liver & Obesity/Overweight & Diabetes	26.6027	32.7074	28.2542	29.1595	23.242		6.10469	2.55672	4.45323	9.46544
Sept203	82	F	Fatty Liver	27.4167	32.3554	28.4469	30.0486	24.637		4.93868	2.6319	3.90846	7.7184
Sept502	59	M	Diabetes + Fatty Liver	27.1239	31.327	27.9494	29.9516	23.339		4.20305	2.8277	3.37756	7.98795
Sept556	82	F	Diabetes + Fatty Liver	28.9847	35.9002	29.7908	31.8544	27.104		6.91552	2.8697	6.10947	8.79624
Sept563	55	M	Fatty Liver	26.1582	32.7004	27.0975	28.7317	23.341		6.5422	2.57348	5.60297	9.35943
Sept564	70	M	Fatty Liver & Obesity/Overweight & Diabetes	27.0081	33.3397	27.8393	29.4946	24.431		6.33158	2.48649	5.50034	8.90868
Sept579	77	M	Fatty Liver & Obesity/Overweight & Diabetes	27.5474	35.3235	28.6882	30.493	24.267		7.7761	2.94555	6.6353	11.0565
Sept691	58	M	Fatty Liver & Obesity/Overweight & Diabetes	28.277	36.2887	29.3275	30.5865	25.278		8.01171	2.30951	6.9612	11.0107
Sept714	63	F	Fatty Liver	30.1622	30.7284	30.9755	32.9698	26.595		0.566255	2.80766	-0.247052	4.13343
Sept750	51	M	Fatty Liver + Obesity/overweight	26.6095	31.4338	27.6059	28.6722	22.688		4.82429	2.06263	3.82797	8.74583
Sept764	57	M	Diabetes + Fatty Liver	29.5576	35.9373	30.5216	32.3045	25.323		6.37976	2.74696	5.41572	10.6143
Sept765	52	M	Fatty Liver & Obesity/Overweight & Diabetes	28.7905	37.1325	29.9079	30.6725	24.554		8.34209	1.88207	7.22465	12.5785
Sept777	58	F	Fatty Liver & Obesity/Overweight & Diabetes	36.6202	32.0349	30.6181	33.2988	29.511		-4.5853	-3.32141	1.4168	2.52388
Sept870	68	F	Fatty Liver & Obesity/Overweight & Diabetes	29.8853	34.9572	30.3333	32.3684	27.105		5.07185	2.48305	4.62388	7.85217
Sept876	67	M	Fatty Liver	30.2428	37.7216	31.5992	32.0396	27.297		7.47878	1.79675	6.12242	10.4246
Sept932	65	F	Fatty Liver	28.8002	36.4715	30.1003	30.2743	25.066		7.67131	1.47407	6.37129	11.4055
Sept949	76	M	Diabetes + Fatty Liver	27.956	33.109	29.169	29.5233	24.132		5.15298	1.56732	3.93999	8.977
Sept955	67	F	Diabetes + Fatty Liver	28.5853	35.8481	30.1924	30.405	24.727		7.26281	1.81973	5.65569	11.1211
SEPT #80	46	M	Fatty Liver & Obesity/Overweight	22.697	29.7355	26.5545	27.161	23.7965		7.0385	4.464	3.181	5.939
SEPT #70	53	M	Fatty liver	22.906	30.7385	27.384	25.693	21.688		7.8325	2.787	3.3545	9.0505
SEPT #17	68	F	Fatty liver	22.6235	30.5389	27.5663	25.0314	20.645		7.91549	2.40799	2.97268	9.89395
SEPT #74	59	M	Fatty liver	24.2216	31.5515	28.1249	26.6283	22.635		7.32995	2.40675	3.42665	8.91653
SEPT #26	49	M	Diabetes & Fatty liver	24.0895	30.6485	26.4375	26.3455	22.4025		6.559	2.256	4.211	8.246
SEPT #34	60	M	Fatty Liver & Obesity/Overweight & Diabetes	23.1585	30.5447	26.5268	27.1976	21.977		7.38619	4.03905	4.01788	8.56769
SEPT #82	58	M	Diabetes + Fatty Liver	27.4574	34.2123	29.9282	30.9983	24.546		6.75487	3.54085	4.28412	9.66631
Sept174	56	M	Diabetes + Fatty Liver	31.3154	36.6541	31.7963	33.9462	26.696		5.33868	2.63077	4.85777	9.95808
PL045	56	F	Normal	26.518	34.614	28.817	29.585	23.177		8.096	3.067	5.797	11.437
PL048	66	F	Normal	26.0219	33.2459	28.4094	29.0887	22.777		7.224	3.06686	4.83645	10.4689
SEPT163	77	M	Normal	28.6704	35.87	30.5115	31.1728	24.63		7.19955	2.50237	5.35852	11.24
sept320	63	F	Normal	25.8847	31.4807	26.8608	28.3768	22.129		5.59602	2.49215	4.61988	9.35168
SEPT398	82	M	Normal	28.1203	32.0647	28.6676	30.3914	25.307		3.94443	2.27105	3.39718	6.75773
SEPT409	80	M	Normal	27.0214	34.4573	28.1738	30.1785	22.841		7.43589	3.15708	6.28346	11.6163
SEPT411	77	F	Normal	28.0154	34.3303	28.2793	30.2604	23.854		6.31488	2.24498	6.05093	10.4763
SEPT440	80	F	Normal	27.1842	31.8024	25.6307	29.367	23.371		4.61817	2.18282	6.17166	8.4314
SEPT450	51	F	Normal	27.2326	32.4	28.5047	29.6702	23.255		5.16745	2.43765	3.89535	9.145
SEPT483	53	F	Normal	26.8512	32.9049	27.7029	29.1078	22.544		6.05374	2.25662	5.20201	10.3609
SEPT494	61	M	Normal	25.865	32.735	27.097	28.287	21.372		6.87	2.422	5.638	11.363
SEPT501	60	M	Normal	27.326	31.164	28.477	29.352	23.215		3.838	2.026	2.687	7.949
SEPT519	64	F	Normal	27.663	33.906	28.007	29.582	22.865		6.243	1.919	5.899	11.041
SEPT529	81	M	Normal	25.241	32.52	26.789	28.418	22.779		7.279	3.177	5.731	9.741
SEPT536	78	M	Normal	27.997	33.739	29.235	30.483	24.912		5.742	2.486	4.504	8.827
SEPT545	73	M	Normal	28.6437	32.8405	28.7525	31.0197	25.314		4.19683	2.37599	4.08804	7.5265
SEPT549	60	F	Normal	28.6729	35.6686	29.1741	31.4463	25.754		6.99576	2.77342	6.4945	9.91462
SEPT553	67	M	Normal	28.1618	35.2589	28.656	30.0084	23.939		7.09705	1.84661	6.60283	11.3199
SEPT557	79	M	Normal	27.398	35.173	28.99	31.03	25.919		7.775	3.632	6.183	9.254
SEPT573	68	M	Normal	27.0055	33.9456	28.4895	30.5775	24.411		6.94009	3.57197	5.45613	9.53463
SEPT581	52	F	Normal	27.5361	33.7505	28.4794	30.3367	23.507		6.21433	2.80053	5.27107	10.2435
SEPT687	68	M	Normal	29.5446	34.4836	30.3953	32.8684	27.126		4.93899	3.3238	4.08836	7.35763
SEPT698	64	M	Normal	28.8071	35.8823	30.2024	32.2677	26.166		7.07519	3.46058	5.6799	9.71633
SEPT769	54	F	Normal	32.8718	35.1936	29.9346	34.8088	29.8534		2.32182	1.93702	5.2591	5.34027
SEPT771	77	F	Normal	27.0076	33.734	28.3649	29.4554	23.404		6.72636	2.44781	5.36907	10.33
SEPT786	57	F	Normal	26.9295	30.1111	28.1591	29.1667	22.564		3.18165	2.23724	1.95203	7.54712
SEPT1019	72	F	Normal	27.3299	35.2567	28.8912	30.3315	24.589		7.92688	3.0016	6.36549	10.6677
SEPT807	75	F	Normal	29.0995	36.5419	30.1776	32.4199	26.712		7.44239	3.32036	6.36431	9.82993
SEPT808	55	F	Normal	27.507	36.0659	28.9975	30.6466	23.957		8.55897	3.13962	7.06847	12.1089
SEPT809	63	M	Normal	28.3646	35.4146	29.7486	31.0588	24.549		7.04998	2.69419	5.66603	10.8656
SEPT862	68	F	Normal	27.7051	33.3299	28.6234	30.5322	23.966		5.62482	2.82717	4.70653	9.36389
SEPT931	53	F	Normal	26.315	31.9487	27.7654	29.0641	24.1		5.63375	2.74909	4.18338	7.84874
SEPT960	68	F	Normal	26.6433	33.0403	28.6811	30.2835	23.849		6.39706	3.64023	4.35917	9.19131
SEPT793	78	M	Normal	29.0671	32.746	31.4093	32.6714	26.811		3.67895	3.60434	1.33669	5.93501
PL071	58	F	Normal	27.2462	35.1161	28.7827	30.1446	24.732		7.86998	2.89848	6.33341	10.3841
PL104	59	M	Normal	29.2919	38.1513	30.2807	32.6357	26.484		8.85938	3.34379	7.87059	11.6673
Sept1106	69	M	Normal	26.9582	34.7094	28.1369	29.5143	22.877		7.75124	2.55615	6.57247	11.8324
Sept1119	73	F	Normal	28.9919	34.2558	29.1836	30.5641	24.286		5.26387	1.57216	5.07221	9.96979
P-C191230A	53	M	Normal	22.4246	31.0999	27.4092	26.3028	22.001		8.67531	3.87826	3.69066	9.09886
P-C200416C	59	M	Normal	22.283	30.293	26.7765	25.65	22.4175		8.01	3.367	3.5165	7.8755
P-C200427D	25	M	Normal	22.0881	31.5386	25.4884	25.3802	21.494		9.45048	3.29206	6.05022	10.0446
P-C200519C	59	M	Normal	26.364	34.958	29.414	30.2965	26.6175		8.594	3.9325	5.544	8.3405
P-C200521A	54	M	Normal	24.6925	32.261	27.8425	27.8675	23.813		7.5685	3.175	4.4185	8.448
P-C200521B	59	M	Normal	21.177	29.1475	25.4195	24.309	19.98		7.9705	3.132	3.728	9.1675
P-C200521C	72	M	Normal	23.625	30.371	26.835	26.3545	21.717		6.746	2.7295	3.536	8.654
P-C200615A	70	F	Normal	26.2686	35.5731	28.4296	28.9128	26.251		9.30447	2.6442	7.14347	9.32207
P-C200615B	68	M	Normal	17.6453	27.7155	23.1615	20.5036	17.429		10.0702	2.85828	4.55404	10.2865
P-C200615C	72	F	Normal	22.2002	32.0217	26.6883	24.5871	20.512		9.82143	2.38682	5.33332	11.5097
P-C200615E	67	M	Normal	23.8855	33.003	27.26	27.415	23.452		9.1175	3.5295	5.743	9.551
P-C200622B	56	M	Normal	24.6183	32.9713	28.0425	26.8837	22.339		8.35307	2.26543	4.92886	10.6323
P-C200706B	69	F	Normal	22.2979	31.6012	27.4945	24.5511	20.57		9.30336	2.25325	4.10674	11.0312
P-C201008B	56	M	Normal	22.5481	31.2154	25.4474	25.2984	20.917		8.66728	2.75026	5.76796	10.2984
P-C201008D	66	F	Normal	25.2696	33.3582	27.3775	27.9427	23.006		8.08863	2.67309	5.98073	10.3522
P-C201012A	74	M	Normal	24.0791	33.0462	27.4001	26.6744	21.659		8.96716	2.59533	5.64617	11.3872
P-C201029C	69	F	Normal	25.043	32.6167	27.58	27.9772	22.935		7.57374	2.93427	5.0367	9.6817
P-C201102D	49	F	Normal	23.2545	31.6813	27.828	27.1563	23.056		8.42686	3.90186	3.85336	8.62534
P-C201105A	66	F	Normal	24.4739	34.5671	27.9099	28.0385	23.121		10.0931	3.5646	6.65712	11.4461
P-C201109B	68	F	Normal	25.7733	35.2672	28.9521	29.4745	24.741		9.49386	3.70119	6.31503	10.5262
P-C201109D	59	M	Normal	25.9954	32.6259	29.1253	29.5467	26.009		6.63057	3.5513	3.50066	6.61695
P-C201109G	50	M	Normal	24.0235	33.9763	27.5646	28.1261	23.002		9.95278	4.10257	6.41165	10.9743
PC201109H	53	M	Normal	21.9219	30.6422	26.6311	26.0869	20.963		8.72036	4.16503	4.01116	9.67924
P-C201117A	62	M	Normal	23.8781	33.2295	27.3337	26.9754	22.763		9.35145	3.09736	5.89585	10.4665
P-C201117C	65	F	Normal	21.694	30.8305	26.425	24.3705	20.371		9.1365	2.6765	4.4055	10.4595
P-C210119C	65	M	Normal	22.8865	32.1295	26.743	25.737	21.252		9.243	2.8505	5.3865	10.8775
P-C210308B	53	M	Normal	24.4787	30.0951	24.7924	28.0173	22.823		5.61646	3.53867	5.30272	7.27212
P-PrC210315B	68	F	Normal	22.3489	31.8269	27.2466	26.5185	21.864		9.47804	4.16963	4.58033	9.96293
P-PrC210317A	58	F	Normal	23.0699	31.7277	27.1394	26.8921	21.835		8.6578	3.82217	4.5883	9.8927
PL058	76	M	Obesity/overweight	28.2736	33.0904	30.6462	30.6079	25.273		4.81676	2.33431	2.44412	7.81737
SEPT697	77	F	Obesity/overweight	28.564	36.0974	28.8094	31.0352	24.617		7.53344	2.47128	7.28804	11.4804
SEPT883	68	F	Obesity/overweight	28.7505	37.795	29.9758	32.0008	26.52		9.04446	3.25024	7.81916	11.275
SEPT979	58	M	Obesity/overweight	28.2345	33.04	30.4948	32.2003	26.072		4.80549	3.96581	2.54511	6.96796
P-C200518B	29	F	Obesity/overweight	23.639	30.657	25.585	26.7555	23.812		7.018	3.1165	5.072	6.845
P-C200519D	72	M	Obesity/overweight	23.3067	31.938	27.3713	26.5984	22.233		8.63134	3.2917	4.56676	9.70503
P-C200601D	53	F	Obesity/overweight	20.7916	28.8979	25.5841	23.5505	20.659		8.10632	2.75894	3.31376	8.23891
P-C200616A	68	M	Obesity/overweight	22.2568	30.7358	26.7794	24.7494	20.66		8.47895	2.49257	3.95643	10.0758
P-C200924B	71	M	Obesity/overweight	24.6833	32.7373	26.4248	27.6548	22.719		8.05397	2.97148	6.31242	10.0183
P-C201005D	78	F	Obesity/overweight	22.316	30.4589	27.2813	24.8882	21.091		8.14285	2.57215	3.17757	9.36789
P-C201012B	64	M	Obesity/overweight	24.9946	32.9461	28.2396	27.858	22.796		7.95151	2.86343	4.70648	10.1501
P-C201109P	63	F	Obesity/overweight	25.4147	37.9192	28.5709	29.6078	24.84		12.5045	4.19307	9.34828	13.0792
P-C201110A	66	M	Obesity/overweight	22.6413	30.7373	26.8259	26.7735	22.006		8.09605	4.13221	3.9114	8.73133
P-C201116A	64	F	Obesity/overweight	22.9991	29.9025	24.9334	27.0059	22.181		6.90345	4.00687	4.96908	7.72151
SEPT702	68	M	Diabetes + Obesity/overweight	27.2954	29.941	28.2834	30.3011	23.86		2.6456	3.00571	1.65763	6.08104
SEPT1093	66	M	Diabetes + Obesity/overweight	25.1735	32.4646	26.9238	28.4646	22.191		7.29111	3.29111	5.54078	10.2736
SEPT995	66	M	Diabetes + Obesity/overweight	27.2157	33.5693	28.7591	30.1239	24.261		6.35363	2.90824	4.81025	9.30831
P-201119B (ADENOMA)	61	M	Diabetes + Obesity/overweight	17.8769	26.8514	23.7143	20.7049	18.167		8.97443	2.82792	3.13702	8.68436
P-C200427B	68	M	Diabetes + Obesity/overweight	22.284	30.8245	26.4235	25.8185	22.714		8.5405	3.5345	4.401	8.1105
P-C200523C	64	F	Diabetes + Obesity/overweight	21.6185	30.0231	25.8615	24.8476	21.058		8.40465	3.22916	4.16164	8.96513
P-C200601C	68	M	Diabetes + Obesity/overweight	23.2829	29.7871	27.4589	25.3102	21.688		6.5042	2.02722	2.32823	8.09914
P-C200924A	74	F	Diabetes + Obesity/overweight	24.3273	31.896	25.664	27.4803	22.891		7.56868	3.15297	6.23194	9.00498
P-C200928C	60	F	Diabetes + Obesity/overweight	21.9538	31.1753	26.8862	23.6345	20.122		9.22154	1.68075	4.28909	11.0533
SEPT114	63	M	Diabetes	28.7759	34.5579	30.3825	30.7253	25.014		5.78202	1.94943	4.1754	9.54392
SEPT524	76	F	Diabetes	28.1296	33.2236	28.2894	31.2467	25.962		5.094	3.11718	4.93413	7.26157
SEPT532	64	M	Diabetes	27.3131	33.0985	28.3354	30.2989	24.184		5.78539	2.98586	4.76306	8.91447
SEPT742	81	M	Diabetes	27.6473	34.3086	29.211	30.8393	25.453		6.66131	3.19205	5.09763	8.85561
SEPT866	80	M	Diabetes	28.9732	35.2389	29.8668	31.2044	26.159		6.2657	2.23126	5.37208	9.07986
SEPT895	73	M	Diabetes	28.0033	34.0035	29.4936	30.2435	25.01		6.00024	2.24019	4.50993	8.99353
SEPT982	79	M	Diabetes	30.0419	38.7097	30.1753	33.7001	27.385		8.66785	3.65823	8.53441	11.3247
SEPT986	62	F	Diabetes	28.3687	38.3558	29.6713	32.0455	25.39		9.98708	3.67677	8.68456	12.9658
PL017	57	F	Diabetes	28.3111	33.7711	28.7884	31.4699	25.462		5.45992	3.15879	4.98271	8.30906
PL070	53	M	Diabetes	27.8899	35.8033	29.3615	30.9233	23.947		7.91336	3.03335	6.4418	11.8563
P-C200608A	69	M	Diabetes	21.6911	33.0651	26.516	25.4206	21.476		11.374	3.72948	6.54917	11.5891
P-C201109E?	65	M	Diabetes	24.9489	33.3238	28.2505	29.0918	24.36		8.37499	4.14297	5.0733	8.96384
P-C210112B	55	F	Diabetes	21.285	29.6455	25.477	23.851	19.863		8.3605	2.566	4.1685	9.7825
				0.0403015	0.857155	0.0454981	0.357685	0.0953693		0.011	0.004	0.009	0.0013
