# Supplementary material for: Serum microRNA Levels as a Biomarker for Diagnosing Non-Alcoholic Fatty Liver Disease in Chinese Colorectal Polyp Patients
Source: Int J Mol Sci. 2023 May 22;24(10):9084. doi: 10.3390/ijms24109084 (PMC10218925; doi:10.3390/ijms24109084)
Supplement: Supplementary file 1 [file ijms-24-09084-s001.zip › supplementary file 2.xlsx]

## Sheet: miRNA primers
Primer type	miRNA name	miRNA sequence (5'-3')	U to T (5'-3')	Primer (5'-3')	Length	Tm
Forward	hsa-miR-16	UAGCAGCACGUAAAUAUUGGCG	TAGCAGCACGTAAATATTGGCG	CGCAGTAGCAGCACGTAAAT	20	59.2
Reverse				TTTTTTTTTTTTTTTCGCCAAT	22	59.1
Forward	hsa-miR-18a	UAAGGUGCAUCUAGUGCAGAUAG	TAAGGTGCATCTAGTGCAGATAG	CGCAGTAAGGTGCATCTAGTGC	22	62.2
Reverse				AGGTCCAGTTTTTTTTTTTTTTTCTATCT	29	61.3
Forward	hsa-miR-21-5p	UAGCUUAUCAGACUGAUGUUGA	TAGCTTATCAGACTGATGTTGA	CCGCAGTAGCTTATCAGACTGA	22	58.2
Reverse				CCAGGTCCAGTTTTTTTTTTTTTTTCAACA	30	62
Forward	hsa-miR-25-3p	CAUUGCACUUGUCUCGGUCUGA	CATTGCACTTGTCTCGGTCTGA	CGCAGCATTGCACTTGTC	18	60.1
Reverse				GTTTTTTTTTTTTTTTCAGACCGA	24	59.9
Forward	hsa-miR-92a-3p	UAUUGCACUUGUCCCGGCCUGU	TATTGCACTTGTCCCGGCCTGT	GCAGTATTGCACTTGTCCCG	20	57.5
Reverse				CAGGTCCAGTTTTTTTTTTTTTTTACAGGC	30	62.3
